# Supplementary material for: Suboptimal Concentrations of Ceftazidime/Avibactam (CAZ-AVI) May Select for CAZ-AVI Resistance in Extensively Drug-Resistant Pseudomonas aeruginosa: In Vivo and In Vitro Evidence
Source: Antibiotics (Basel). 2022 Oct 22;11(11):1456. doi: 10.3390/antibiotics11111456 (PMC9686790; doi:10.3390/antibiotics11111456)
Supplement: Supplementary file 1 [file antibiotics-11-01456-s001.zip]

Archive with 1 entries (1 files):
- antibiotics-1968782-supplementary.pdf
